# Supplementary material for: Distinct chromosome abnormality patterns for differential diagnosis of hepatocellular carcinoma and cholangiocarcinoma
Source: PLoS One. 2025 May 12;20(5):e0322408. doi: 10.1371/journal.pone.0322408 (PMC12068623; doi:10.1371/journal.pone.0322408)
Supplement: S1 Table — (XLSX) [file pone.0322408.s003.xlsx]

## Sheet: S1 Table
S1 Table. Clinical and morphological data of 20 cases.
No.	Sex	Age	Type of cancer	Tumor differentiation	Additional finding
1	M	45	HCC	m	Cirrhosis
2	F	66	HCC	m	NA
3	M	61	HCC	p	Chronic hepatitis
4	M	53	HCC	p	Chronic hepatitis & cirrhosis
5	M	75	HCC	w	Cirrhosis
6	M	57	HCC	m	Cirrhosis
7	M	68	HCC	m	NA
8	M	64	HCC	w	NA
9	M	71	HCC	w	Cirrhosis & Steatosis
10	F	57	HCC	w	NA
11	F	60	CCA	w	Steatosis
12	M	72	CCA	w	OV infection
13	M	63	CCA	w	NA
14	M	58	CCA	m	OV infection
15	M	79	CCA	w	NA
16	F	64	CCA	w	NA
17	M	65	CCA	m	OV infection
18	M	59	CCA	w	NA
19	M	62	CCA	w	NA
20	M	62	CCA	w	NA
HCC: Hepatocellular carcinoma, CCA: Cholangiocarcinoma, w: well differentiated, m: moderately differentiated, p: poorly differentiated, OV: Opisthorchis viverrini.
NA = Not Applicable
