# Supplementary material for: Distinct chromosome abnormality patterns for differential diagnosis of hepatocellular carcinoma and cholangiocarcinoma
Source: PLoS One. 2025 May 12;20(5):e0322408. doi: 10.1371/journal.pone.0322408 (PMC12068623; doi:10.1371/journal.pone.0322408)
Supplement: S3 Table — (XLSX) [file pone.0322408.s005.xlsx]

## Sheet: log2 FC
CN = Copy number
CN ratio = 1 indicates chromosomal material in tumor samples is similar to non-tumor samples
CN ratio < 1 indicates chromosomal loss in the tumor sample compared to the non-tumor samples
CN ratio > 1 indicates chromosomal gain in the tumor sample compared to the non-tumor samples
	Position	Chromosome region	Fold change (10)	Fold change (100)	Patient 1	PT1 CN	Patient 2	PT2 CN	Patient 3	PT3 CN	Patient 4	PT4 CN	Patient 5	PT5 CN	Patient 6	PT6 CN	Patient 7	PT7 CN	Patient 8	PT8 CN	Patient 9	PT9 CN	Patient 10	PT10 CN	Patient 11	PT11 CN	Patient 12	PT12 CN	Patient 13	PT13 CN	Patient 14	PT14 CN	Patient 15	PT15 CN	Patient 16	PT16 CN	Patient 17	PT17 CN	Patient 18	PT18 CN	Patient 19	PT19 CN	Patient 20	PT20 CN	Adjacent1	Adjacent2	Adjacent	2^log	CN state
Probe marker name					HCC	HCC	HCC	HCC	HCC	HCC	HCC	HCC	HCC	HCC	HCC	HCC	HCC	HCC	HCC	HCC	HCC	HCC	HCC	HCC	CCA	CCA	CCA	CCA	CCA	CCA	CCA	CCA	CCA	CCA	CCA	CCA	CCA	CCA	CCA	CCA	CCA	CCA	CCA	CCA	Adjacent	Adjacent	Mean	Adjacent	Adjacent
C-6TJXY	109206673	2q12.3	10355	10355	-0.0125704	1.98265	-0.0848364	1.88578	-0.0894627	1.87975	-0.185364	1.75885	-0.144496	1.80939	-0.33267	1.58813	-0.0275471	1.96217	-0.12921	1.82866	-0.0801774	1.89188	-0.00354204	1.9951	0.303059	2.46752	0.187472	2.27753	0.0634131	2.08987	0.0203465	2.02841	0.222149	1.16647	0.300909	2.46384	-0.0373837	1.94884	0.378667	2.60028	0.209318	2.31228	0.178614	2.26359	0.0284111	-0.0491337	-0.0103613	0.992844	1.98569
C-6UVTY	70376128	10q21.3	10236	10236	-0.11225	1.85029	-0.0396176	1.94583	-0.194869	1.7473	-0.17977	1.76569	-0.297411	1.62742	-0.190953	1.75205	-0.0919558	1.8765	-0.00445855	1.99383	-0.175623	1.77077	-0.391621	1.52454	0.256805	2.38966	0.152786	2.22343	0.0666164	2.09452	0.225957	2.33911	0.321846	1.24993	0.109291	2.1574	0.0434307	2.06112	0.213304	2.31868	0.193919	2.28773	0.258522	2.3925	-0.0409772	-0.137731	-0.0893542	0.939943	1.87989
C-6HMPD	12953399	19p13.2	9673.3	9673.3	-0.125289	1.83364	-0.210297	1.72872	-0.346982	1.57245	-0.247291	1.68495	-0.5486	1.36737	-0.318195	1.60415	-0.231876	1.70305	-0.070147	1.90508	-0.0204284	1.97188	-0.257474	1.6731	0.115057	2.16604	0.152064	2.22232	0.231367	2.34789	0.189585	2.28087	0.29572	1.2275	0.0995001	2.1428	0.169581	2.24946	0.265188	2.40359	0.0344464	2.04833	0.188688	2.27945	-0.137717	-0.226371	-0.182044	0.881453	1.76291
C-6CADF	34915853	7p14.3	9170.1	9170.1	-0.0859368	1.88435	-0.0956915	1.87165	-0.205748	1.73418	-0.273407	1.65473	-0.173363	1.77355	-0.0506218	1.93104	-0.279115	1.64819	-0.0186244	1.97435	-0.147381	1.80578	-0.0135814	1.98126	0.102138	2.14673	0.160622	2.23554	0.137051	2.19931	0.102751	2.14764	0.248171	1.1877	0.0888829	2.12709	0.144647	2.21092	0.209935	2.31327	0.146284	2.21343	0.310136	2.47965	-0.0962361	-0.132001	-0.114118	0.923947	1.84789
C-5PPOS	49148558	20q13.13	9055.8	9055.8	-0.230935	1.70417	-0.207967	1.73151	-0.228979	1.70648	-0.106045	1.85826	-0.0390236	1.94663	-0.27498	1.65292	-0.173331	1.77359	-0.0839884	1.88689	-0.0455455	1.93785	-0.128635	1.82939	0.2079	2.31001	0.0346851	2.04867	0.371689	2.58773	0.358484	2.56416	0.191404	1.14187	0.017362	2.02421	0.0859514	2.12277	0.00453746	2.0063	0.0395174	2.05554	0.318519	2.4941	-0.302912	-0.212877	-0.257894	0.836308	1.67262
C-3HPEJ	75263013	7q11.23	8932.2	8932.2	-0.257915	1.67259	-0.154315	1.79712	-0.113657	1.84848	-0.266285	1.66292	-0.114594	1.84728	-0.0580527	1.92112	-0.189127	1.75427	-0.0695713	1.90584	-0.169531	1.77826	-0.160574	1.78934	0.169373	2.24914	0.147463	2.21524	0.212348	2.31714	0.0790184	2.1126	0.270017	1.20582	0.324441	2.50436	0.00377911	2.00525	0.183804	2.27175	0.0584498	2.08269	0.159103	2.23319	-0.188228	0.0479073	-0.0701604	0.952532	1.90506
C-3MFTK	74646149	11q13.4	8904.2	8904.2	-0.033012	1.95476	-0.379025	1.53791	-0.2642	1.66532	-0.209455	1.72973	-0.624116	1.29763	-0.0720925	1.90251	-0.109363	1.85399	-0.0291184	1.96004	-0.100034	1.86602	-0.114145	1.84786	0.197977	2.29418	0.0456474	2.06429	0.179975	2.26573	0.159223	2.23337	0.335311	1.26165	0.248287	2.37559	0.151412	2.22131	0.0331443	2.04648	0.0836741	2.11943	0.168097	2.24715	-0.0733044	0.127298	0.0269966	1.01889	2.03778
C-3TSHA	70376039	10q21.3	8825.1	8825.1	-0.0954461	1.87197	-0.0442771	1.93955	-0.21028	1.72874	-0.1533	1.79838	-0.373592	1.54372	-0.20933	1.72988	-0.109832	1.85339	-0.0241106	1.96685	-0.123608	1.83578	-0.391593	1.52458	0.220842	2.33083	0.117462	2.16965	0.0111521	2.01552	0.270765	2.41289	0.305692	1.23601	0.0954764	2.13684	-0.0098107	1.98645	0.204821	2.30509	0.185496	2.27442	0.176791	2.26073	0.0226266	-0.111955	-0.044664	0.969516	1.93903
C-5UGRM	49148631	20q13.13	8823.3	8823.3	-0.19852	1.74289	-0.183873	1.76067	-0.244583	1.68812	-0.123635	1.83574	-0.10156	1.86405	-0.264682	1.66476	-0.166028	1.78259	-0.066102	1.91043	-0.0482394	1.93423	-0.209169	1.73007	0.175829	2.25923	0.037933	2.05328	0.416451	2.66928	0.390614	2.6219	0.191211	1.14172	0.00428972	2.00596	0.0212856	2.02973	0.0217459	2.03037	0.0208459	2.02911	0.307986	2.47596	-0.322397	-0.193732	-0.258064	0.836209	1.67242
C-3JKHG	11979704	19p13.2	8122.9	8122.9	-0.136291	1.81971	-0.184188	1.76029	-0.317528	1.60489	-0.409627	1.50564	-0.249134	1.6828	-0.3409	1.5791	-0.108212	1.85547	-0.116855	1.84439	-0.101915	1.86359	-0.123557	1.83584	0.154956	2.22678	0.165105	2.2425	0.284842	2.43655	0.0230441	2.0322	0.294771	1.22669	0.262094	2.39844	-0.0475171	1.9352	0.0585972	2.08291	-0.107792	1.85601	0.218683	2.32734	-0.0799777	-0.169098	-0.124538	0.917298	1.8346
C-4ZXPA	29131355	8p12	7293.9	7293.9	-0.199998	1.7411	-0.178745	1.76694	-0.159955	1.79011	-0.107686	1.85615	-0.428719	1.48584	-0.447802	1.46632	-0.0524732	1.92856	-0.0279068	1.96168	-0.0342963	1.95302	-0.308556	1.6149	0.133059	2.19323	0.142237	2.20723	0.260425	2.39566	-0.264587	1.66487	0.12534	1.09076	0.192128	2.28489	0.00309246	2.00429	0.115331	2.16645	0.0558084	2.07888	0.285468	2.43761	-0.0247591	0.149641	0.062441	1.04423	2.08846
C-3TZNB	113431000	2q13	7036.3	7036.3	-0.309203	1.61418	-0.37191	1.54552	-0.399088	1.51667	-0.450975	1.4631	-0.403762	1.51177	-0.839483	1.11769	-0.298138	1.6266	-0.0828042	1.88844	-0.222373	1.71431	-0.33401	1.58666	0.144825	2.21119	0.0907828	2.1299	0.277409	2.42403	-0.15157	1.80054	0.201806	1.15014	0.299897	2.46211	-0.261627	1.66829	-0.0603445	1.91807	0.0359324	2.05044	0.215833	2.32275	-0.424974	-0.0695141	-0.247244	0.842504	1.68501
C-3GXVC	76853085	4q21.1	6688.4	6688.4	0.000143218	2.0002	-0.375048	1.54216	-0.060976	1.91723	-0.0385363	1.94728	-0.510335	1.40412	-0.604	1.31585	-0.163988	1.78511	-0.0110735	1.98471	-0.169581	1.7782	-0.230203	1.70503	0.195353	2.29001	0.1382	2.20106	0.200905	2.29884	0.32099	2.49838	0.356882	1.28065	0.338041	2.52808	-0.0642788	1.91285	0.191215	2.28345	0.144519	2.21072	0.153842	2.22506	-0.221415	-0.0640016	-0.142708	0.905817	1.81163
C-6PJAV	60377679	17q23.2	6667.5	6667.5	-0.0118816	1.9836	-0.126327	1.83232	-0.124938	1.83409	-0.20829	1.73112	-0.590791	1.32796	-0.252199	1.67923	-0.00956142	1.98679	-0.215898	1.72202	-0.379796	1.53709	-0.0410609	1.94388	-0.120374	1.8399	0.00299514	2.00416	0.0885866	2.12666	0.246526	2.37269	0.158006	1.11574	0.0926952	2.13272	0.154622	2.22626	0.168291	2.24745	0.0928452	2.13294	0.195564	2.29034	-0.272047	-0.289069	-0.280558	0.823272	1.64654
C-3BPTA	266796	16p13.3	6624	6624	-0.0205624	1.9717	-0.199905	1.74122	-0.149258	1.80343	-0.0399562	1.94537	-0.474938	1.439	-0.367969	1.54975	-0.261802	1.66809	-0.0523068	1.92879	-0.141523	1.81312	-0.100764	1.86508	0.0813593	2.11603	0.0704457	2.10008	0.151197	2.22098	-0.148487	1.80439	0.26635	1.20276	0.193273	2.28671	-0.0682947	1.90753	0.265495	2.4041	0.164156	2.24102	-0.0779088	1.89486	-0.101956	-0.0376838	-0.0698198	0.952757	1.90551
S-3RZWZ	28837906	16p11.2	6612.6	6612.6	-0.0540019	1.92652	-0.383082	1.5336	-0.289212	1.6367	-0.0456318	1.93773	-0.678461	1.24966	-0.458358	1.45563	-0.283402	1.6433	-0.0660618	1.91048	-0.184087	1.76041	-0.179628	1.76586	0.189832	2.28126	0.107999	2.15547	0.113524	2.16374	-0.14812	1.80485	0.29108	1.22356	0.0105416	2.01467	-0.0771928	1.8958	0.199922	2.29727	0.0750154	2.10674	0.202321	2.3011	-0.196816	-0.276942	-0.236879	0.848579	1.69716
C-7HWUM	12953398	19p13.2	6430.5	6430.5	-0.207406	1.73219	-0.28889	1.63706	-0.433657	1.48077	-0.329485	1.59164	-0.602751	1.31699	-0.375135	1.54207	-0.322937	1.59888	-0.103701	1.86129	-0.116808	1.84445	-0.396195	1.51972	0.100347	2.14406	0.111799	2.16115	0.0837209	2.1195	0.130231	2.18894	0.301042	1.23203	0.0248552	2.03476	0.0505111	2.07126	0.217959	2.32617	-0.0479146	1.93467	0.137007	2.19924	-0.276849	-0.34522	-0.311034	0.806064	1.61213
S-3MEQN	60186304	4q13.1	6090.5	6090.5	-0.18792	1.75574	-0.338502	1.58172	-0.239184	1.69445	-0.168275	1.77981	-0.615975	1.30498	-0.305872	1.61791	-0.113394	1.84882	-0.118862	1.84183	-0.366341	1.55149	-0.300474	1.62397	0.174151	2.2566	0.017936	2.02502	-0.0542922	1.92613	0.530345	2.88855	-0.134245	0.911147	0.220708	2.33061	0.0393526	2.05531	-0.0256123	1.96481	-0.0254102	1.96508	0.113722	2.16403	-0.0855615	-0.0561389	-0.0708502	0.952077	1.90415
C-5HNTI	12062564	16p13.13	6070.2	6070.2	-0.273043	1.65514	-0.405426	1.51003	-0.143872	1.81017	-0.0719696	1.90268	-0.277527	1.65001	-0.451264	1.4628	-0.190265	1.75289	-0.0663822	1.91006	-0.0917724	1.87674	-0.37282	1.54454	0.154852	2.22661	0.0306511	2.04295	0.187828	2.27809	-0.210094	1.72896	0.176317	1.13	0.247981	2.37509	-0.0348573	1.95226	0.165632	2.24331	0.129316	2.18755	-0.0272307	1.9626	-0.166196	-0.266077	-0.216136	0.860868	1.72174
C-3MZZM	89759124	7q21.13	6063.8	6063.8	-0.138194	1.81731	-0.192872	1.74972	-0.171878	1.77537	-0.25904	1.67129	-0.205778	1.73414	-0.271611	1.65679	-0.198336	1.74311	-0.183836	1.76072	-0.296192	1.6288	-0.2596	1.67064	0.0934539	2.13384	0.0277134	2.03879	0.0932041	2.13347	0.034138	2.04789	0.218313	1.16337	0.236133	2.35566	0.0742061	2.10556	0.129321	2.18756	0.0241871	2.03381	0.160812	2.23583	-0.385781	-0.235949	-0.310865	0.806158	1.61232
C-6FATY	113421605	2q13	5984.1	5984.1	-0.183892	1.76065	-0.245365	1.6872	-0.284938	1.64155	-0.200728	1.74022	-0.239402	1.69419	-0.610783	1.30968	-0.197676	1.74391	-0.0595544	1.91912	-0.135408	1.82082	-0.175019	1.77151	0.0958072	2.13733	0.0181352	2.0253	0.22328	2.33477	-0.0555553	1.92445	0.219794	1.16457	0.271348	2.41387	-0.110401	1.85266	0.00377404	2.00524	0.0651836	2.09244	0.179789	2.26544	-0.287879	0.053254	-0.117312	0.921903	1.84381
C-5IFGA	62456385	2p15	5876	5876	-0.0848629	1.88575	-0.143406	1.81076	-0.170769	1.77674	-0.182556	1.76228	-0.0553577	1.92471	-0.222276	1.71442	-0.167964	1.7802	-0.0555096	1.92451	-0.0613738	1.9167	-0.204069	1.7362	0.246956	2.3734	0.16932	2.24906	-0.092048	1.87638	-0.0247528	1.96598	0.208747	1.15568	0.101165	2.14528	-0.0603614	1.91805	0.167637	2.24644	0.0222489	2.03108	0.141551	2.20618	-0.204627	-0.254705	-0.229666	0.852832	1.70566
S-3YNNJ	27278998	21q21.3	5833.4	5833.4	-0.0874644	1.88235	-0.167644	1.78059	-0.357429	1.56111	-0.165187	1.78363	-0.155679	1.79542	-0.042964	1.94132	-0.16713	1.78123	-0.0406939	1.94437	-0.348414	1.57089	-0.281647	1.6453	0.202138	2.3008	0.114038	2.16451	0.0832015	2.11873	0.027015	2.0378	0.0898105	1.06423	0.188652	2.2794	-0.0710489	1.90389	-0.0299281	1.95894	0.116806	2.16866	0.228317	2.34294	0.0470774	0.0506318	0.0488546	1.03444	2.06889
C-6DOWV	18897744	18q11.1	5814.7	5814.7	-0.151776	1.80028	-0.416922	1.49804	-0.0286288	1.9607	-0.122035	1.83778	-0.462876	1.45108	-0.293164	1.63222	-0.173129	1.77383	-0.00357541	1.99505	-0.276048	1.6517	-0.200209	1.74085	0.0107485	2.01496	0.0651512	2.09239	-0.117335	1.84378	0.140664	2.20483	0.259543	1.1971	0.187104	2.27695	-0.0142239	1.98038	0.150131	2.21934	0.100321	2.14402	0.132943	2.19306	-0.144327	-0.174081	-0.159204	0.895519	1.79104
C-7JCEJ	61327931	2p16.1	5762.6	5762.6	-0.0978483	1.86885	-0.380792	1.53603	-0.246683	1.68566	-0.471107	1.44282	-0.313511	1.60936	-0.340281	1.57977	-0.278502	1.64889	-0.182293	1.7626	-0.10056	1.86534	-0.358547	1.5599	-0.0732113	1.90104	-0.0209063	1.97123	-0.00224316	1.99689	-0.00991643	1.9863	0.184422	1.13636	0.30227	2.46617	-0.236124	1.69805	0.264781	2.40291	0.0765748	2.10902	0.209137	2.31199	-0.308889	-0.161439	-0.235164	0.849588	1.69918
C-4UOTO	65296387	11q13.1	5679.1	5679.1	-0.265725	1.66356	-0.410964	1.50424	-0.198176	1.7433	-0.269962	1.65868	-0.234257	1.70025	-0.237717	1.69617	-0.313681	1.60917	-0.0914345	1.87718	-0.245815	1.68668	-0.228213	1.70738	0.294148	2.45232	0.0625003	2.08855	0.0147399	2.02054	-0.163248	1.78602	0.256462	1.19455	0.0472461	2.06658	-0.13585	1.82027	-0.146855	1.80644	-0.0760691	1.89728	0.347068	2.54395	-0.331379	-0.221883	-0.276631	0.825517	1.65103
C-6JURI	11980556	19p13.2	5672.2	5672.2	-0.209037	1.73023	-0.218233	1.71924	-0.285574	1.64083	-0.408284	1.50704	-0.322107	1.5998	-0.356999	1.56157	-0.151385	1.80077	-0.108628	1.85494	-0.0982684	1.86831	-0.201132	1.73974	0.0908496	2.12999	0.0719124	2.10222	0.258717	2.39283	-0.0234169	1.9678	0.194762	1.14454	0.206691	2.30808	-0.0917209	1.87681	0.0227597	2.0318	-0.0946438	1.87301	0.175249	2.25832	-0.192654	-0.233953	-0.213303	0.86256	1.72512
C-4WXYM	74219167	4q13.3	5671.8	5671.8	-0.143094	1.81115	-0.26755	1.66146	-0.22155	1.71529	-0.15418	1.79729	-0.608708	1.31157	-0.537185	1.37823	-0.0855658	1.88483	-0.0356034	1.95125	-0.445183	1.46898	-0.238682	1.69504	-0.0437523	1.94026	-0.11063	1.85237	0.0985595	2.14141	0.452971	2.73771	0.136052	1.09889	0.147081	2.21465	-0.114122	1.84789	0.0458232	2.06454	0.0769858	2.10962	0.0634058	2.08986	-0.123491	-0.195473	-0.159482	0.895347	1.79069
C-3SVTG	30668777	16p11.2	5608	5608	-0.299109	1.62551	-0.53624	1.37913	-0.186923	1.75695	-0.284905	1.64159	-0.786915	1.15916	-0.460736	1.45323	-0.306258	1.61747	-0.152006	1.8	-0.135118	1.82119	-0.194819	1.74737	0.291739	2.44823	0.135432	2.19684	0.0451858	2.06363	-0.439087	1.4752	0.217163	1.16245	0.0929197	2.13305	-0.0577557	1.92152	0.0675092	2.09581	-0.141377	1.81331	0.159446	2.23372	-0.319254	-0.265568	-0.292411	0.816537	1.63307
C-6BLMK	12062496	16p13.13	5572.9	5572.9	-0.268762	1.66006	-0.432078	1.48239	-0.151065	1.80117	-0.071911	1.90275	-0.313493	1.60938	-0.433454	1.48097	-0.242518	1.69054	-0.105065	1.85953	-0.141248	1.81347	-0.443404	1.4708	0.162087	2.23781	0.0119501	2.01664	0.142772	2.20805	-0.215497	1.7225	0.194125	1.14403	0.238659	2.35979	-0.127035	1.83142	0.0997621	2.14319	0.153711	2.22485	-0.00384145	1.99468	-0.179576	-0.229169	-0.204373	0.867916	1.73583
S-4NKSR	80775294	16q23.2	5531.2	5531.2	-0.0711163	1.9038	-0.366004	1.55186	-0.256966	1.67369	-0.267717	1.66127	-0.316699	1.60581	-0.566017	1.35096	-0.293152	1.63223	-0.108186	1.85551	-0.0743665	1.89952	-0.0664365	1.90999	0.013605	2.01895	0.116747	2.16857	0.177954	2.26256	-0.326705	1.59471	0.157195	1.11512	0.225036	2.33761	0.053476	2.07552	-0.00315202	1.99564	-0.0673627	1.90876	0.251547	2.38097	-0.168357	-0.164799	-0.166578	0.890953	1.78191
S-4TKSM	151728472	6q25.1	5440	5440	-0.230586	1.70458	-0.329514	1.59161	-0.374286	1.54297	-0.276521	1.65116	-0.645063	1.27893	-0.0225103	1.96904	-0.0857498	1.88459	-0.0386985	1.94707	-0.0420019	1.94261	-0.392561	1.52355	0.0297744	2.0417	0.133244	2.19351	0.0872531	2.12469	-0.165063	1.78378	0.377733	1.2993	0.172528	2.25406	-0.0821507	1.8893	-0.0701765	1.90504	0.0290533	2.04068	0.149559	2.21846	-0.277661	-0.127997	-0.202829	0.868845	1.73769
S-3XYOS	57825190	4q12	5425	5425	-0.322457	1.59941	-0.414879	1.50017	-0.449112	1.46499	-0.381658	1.53511	-0.827578	1.12695	-0.393351	1.52272	-0.414741	1.50031	-0.0664536	1.90997	-0.693082	1.23706	-0.4652	1.44874	0.156931	2.22983	0.0721058	2.1025	-0.0156028	1.97849	0.502757	2.83384	0.041736	1.02935	0.202882	2.30199	-0.226807	1.70905	-0.145408	1.80825	-0.0014108	1.99805	-0.0813715	1.89032	-0.236397	0.0264585	-0.104969	0.929825	1.85965
S-3RGGE	7479892	17p13.1	5422.1	5422.1	-0.238713	1.695	-0.386172	1.53031	-0.268853	1.65996	-0.176499	1.7697	-0.546058	1.36978	-0.410599	1.50462	-0.170509	1.77706	-0.0625142	1.91519	-0.504387	1.40992	-0.331412	1.58952	0.276098	2.42183	0.15306	2.22385	0.0149929	2.02089	-0.313196	1.60971	0.295258	1.2271	0.235207	2.35415	0.00129462	2.0018	-0.0825315	1.8888	-0.0469473	1.93596	-0.0134458	1.98145	-0.367165	-0.223133	-0.295149	0.814988	1.62998
S-3CZJW	57825593	4q12	5342.4	5342.4	-0.296515	1.62843	-0.353397	1.56548	-0.445317	1.46885	-0.457464	1.45653	-0.826743	1.1276	-0.381444	1.53534	-0.418685	1.49621	-0.0892017	1.88009	-0.682496	1.24617	-0.467738	1.4462	0.109498	2.15771	0.0409611	2.0576	0.00781316	2.01086	0.516728	2.86141	0.0177057	1.01235	0.268846	2.40969	-0.271164	1.6573	-0.262394	1.66741	-0.0887039	1.88073	-0.0759227	1.89747	-0.272444	-0.00346877	-0.137956	0.908806	1.81761
C-3RWSM	10921812	7p21.3	5333	5333	-0.160571	1.78934	-0.201092	1.73978	-0.21833	1.71912	-0.275369	1.65248	-0.171638	1.77567	-0.0862938	1.88388	-0.236127	1.69804	-0.0961568	1.87104	-0.106717	1.8574	-0.266663	1.66248	0.15389	2.22513	0.0951903	2.13641	0.241818	2.36496	0.188859	2.27972	0.0871621	1.06228	0.120138	2.17368	-0.10544	1.85904	0.0113378	2.01578	-0.00436838	1.99395	0.0615093	2.08711	-0.197399	0.0203382	-0.0885303	0.94048	1.88096
S-3YBFX	7208373	17p13.1	5267.7	5267.7	-0.177221	1.76881	-0.413286	1.50182	-0.111806	1.85086	-0.0932274	1.87485	-0.534604	1.3807	-0.311709	1.61137	-0.0974579	1.86936	-0.0650411	1.91184	-0.301228	1.62312	-0.310233	1.61302	0.0580597	2.08213	0.222809	2.33401	0.145413	2.2121	-0.199573	1.74162	0.134087	1.0974	0.132013	2.19164	0.068397	2.0971	-0.0176096	1.97574	0.18736	2.27736	-0.0360669	1.95062	-0.212756	-0.0205733	-0.116665	0.922317	1.84463
C-6JMFW	12066555	16p13.13	5181.5	5181.5	-0.418815	1.49608	-0.415672	1.49934	-0.206044	1.73382	-0.00332256	1.9954	-0.285803	1.64057	-0.509183	1.40524	-0.0582348	1.92088	-0.120838	1.83931	-0.0925123	1.87578	-0.0943005	1.87345	0.119591	2.17285	0.142255	2.20726	0.0492921	2.06951	-0.290596	1.63513	0.247367	1.18704	0.176234	2.25986	-0.0380325	1.94796	0.158712	2.23258	0.0391599	2.05503	-0.0548033	1.92545	-0.227588	-0.171333	-0.19946	0.870876	1.74175
C-5EUVD	151721804	6q25.1	5031.9	5031.9	-0.141564	1.81307	-0.374959	1.54225	-0.436441	1.47791	-0.274124	1.6539	-0.673135	1.25428	-0.046693	1.93631	-0.106985	1.85705	-0.105024	1.85958	-0.104294	1.86052	-0.328564	1.59266	0.00872148	2.01213	0.148566	2.21693	0.118554	2.17129	-0.216341	1.72149	0.336239	1.26246	0.160186	2.23486	-0.0579806	1.92122	-0.00474777	1.99343	0.0133884	2.01865	0.120038	2.17353	-0.257986	-0.203326	-0.230656	0.852247	1.70449
C-3AAZL	145644305	5q32	4937.2	4937.2	-0.247408	1.68482	-0.358966	1.55945	-0.262651	1.66711	-0.154095	1.79739	-0.182828	1.76195	-0.334969	1.5856	-0.223811	1.7126	-0.127109	1.83133	-0.164672	1.78426	-0.198258	1.7432	0.0566617	2.08011	0.0495038	2.06982	0.0880417	2.12585	0.0624395	2.08846	0.143736	1.10476	0.125868	2.18233	-0.10568	1.85873	0.099549	2.14288	0.126943	2.18396	0.135938	2.19761	-0.0406808	0.0984086	0.0288639	1.02021	2.04042
S-4BSFY	73899977	4q13.3	4909.3	4909.3	-0.168073	1.78006	-0.270325	1.65827	-0.247269	1.68498	-0.263111	1.66658	-0.719185	1.21488	-0.531058	1.38409	-0.317876	1.6045	-0.0250547	1.96557	-0.528135	1.3869	-0.185669	1.75848	0.131098	2.19025	0.121519	2.17576	0.00117451	2.00163	0.375378	2.59436	0.0119947	1.00835	0.0535484	2.07563	0.0877584	2.12544	0.101152	2.14526	-0.0450615	1.9385	4.29714e-05	2.00006	-0.189663	-0.28182	-0.235742	0.849248	1.6985
C-7CJXE	47576035	21q22.3	4871.6	4871.6	-0.0999334	1.86615	-0.349959	1.56921	-0.370927	1.54657	-0.297569	1.62724	-0.321728	1.60022	-0.22584	1.71019	-0.36666	1.55115	-0.16528	1.78351	-0.521003	1.39377	-0.136505	1.81944	-0.0769309	1.89614	0.276143	2.42191	0.086375	2.1234	-0.161422	1.78829	0.276018	1.21085	0.0443939	2.0625	-0.0346687	1.95251	0.000524645	2.00073	-0.0735181	1.90064	0.193354	2.28684	-0.278361	-0.252899	-0.26563	0.831835	1.66367
C-6XUAG	41226110	13q14.11	4859	4859	-0.256276	1.67449	-0.256307	1.67446	-0.407285	1.50808	-0.273213	1.65495	-0.218395	1.71904	-0.69917	1.23185	-0.1769	1.7692	-0.086912	1.88307	-0.481805	1.43216	-0.371554	1.5459	0.122637	2.17745	0.163296	2.23969	0.212426	2.31727	-0.431873	1.4826	0.183352	1.13552	0.19281	2.28598	-0.123757	1.83559	-0.131948	1.8252	-0.105028	1.85957	-0.118295	1.84255	-0.25156	-0.209423	-0.230491	0.852345	1.70469
C-6CCAC	73900857	4q13.3	4818.8	4818.8	-0.134492	1.82198	-0.331936	1.58894	-0.278889	1.64845	-0.231222	1.70383	-0.776998	1.16716	-0.548247	1.3677	-0.287608	1.63852	-0.0422368	1.9423	-0.505877	1.40846	-0.10102	1.86475	0.0453032	2.0638	0.0323569	2.04536	0.0901957	2.12903	0.420555	2.67688	-0.0278576	0.980876	0.10979	2.15814	0.0192437	2.02686	0.14989	2.21897	-0.0269026	1.96305	-0.0141236	1.98052	-0.161886	-0.257188	-0.209537	0.864815	1.72963
C-7BIAZ	89768961	7q21.13	4804.8	4804.8	-0.122147	1.83764	-0.220418	1.71663	-0.187613	1.75611	-0.298073	1.62668	-0.245417	1.68714	-0.219492	1.71774	-0.136383	1.81959	-0.197492	1.74413	-0.285678	1.64071	-0.200861	1.74006	0.0108019	2.01503	0.0631271	2.08946	0.153726	2.22488	0.0142397	2.01984	0.158556	1.11617	0.190098	2.28168	-0.095185	1.8723	0.169317	2.24905	-0.00436302	1.99396	0.104968	2.15094	-0.326693	-0.234621	-0.280657	0.823216	1.64643
C-4WXFG	99168045	9q22.32	4785.1	4785.1	-0.199392	1.74183	-0.0427017	1.94167	-0.228252	1.70734	-0.400486	1.51521	-0.708302	1.22408	-0.162913	1.78644	-0.164044	1.78504	-0.314167	1.60863	-0.236639	1.69744	-0.173431	1.77346	0.143257	2.20879	0.0465973	2.06565	0.120763	2.17462	-0.016372	1.97743	0.24002	1.18101	0.159147	2.23325	-0.182302	1.76259	0.151466	2.2214	-0.0962249	1.87096	-0.158775	1.79157	-0.186278	-0.118704	-0.152491	0.899695	1.79939
C-3KJBS	74055949	10q22.1	4759.1	4759.1	-0.200045	1.74105	-0.211559	1.72721	-0.127661	1.83063	-0.251925	1.67955	-0.285961	1.64039	-0.212633	1.72592	-0.267344	1.6617	-0.0239492	1.96707	-0.194098	1.74824	-0.167425	1.78086	0.244645	2.3696	0.0649899	2.09216	0.0844001	2.12049	-0.112327	1.85019	0.0783852	1.05584	0.168434	2.24768	-0.0189453	1.97391	-0.0446692	1.93902	-0.0928034	1.8754	0.215711	2.32255	-0.19903	-0.299382	-0.249206	0.841359	1.68272
C-5RFGV	29121814	8p12	4730.6	4730.6	-0.193022	1.74954	-0.403011	1.51256	-0.399166	1.51659	-0.278343	1.64908	-0.595742	1.32341	-0.519985	1.39476	-0.297489	1.62734	-0.026879	1.96308	-0.120815	1.83934	-0.525983	1.38897	0.00144457	2.002	0.0710709	2.10099	0.183517	2.2713	-0.488263	1.42577	0.108332	1.07798	0.128618	2.18649	0.0124435	2.01733	-0.0257228	1.96466	-0.0569795	1.92255	0.346034	2.54212	-0.145527	-0.0320747	-0.0888009	0.940304	1.88061
C-5CDVW	29126388	8p12	4707	4707	-0.261447	1.6685	-0.373305	1.54402	-0.341004	1.57898	-0.276875	1.65075	-0.5763	1.34136	-0.547308	1.36859	-0.199114	1.74217	-0.118329	1.84251	-0.17712	1.76893	-0.499312	1.41489	0.078945	2.11249	0.0999035	2.1434	0.188434	2.27905	-0.506277	1.40807	0.0573979	1.04059	0.107032	2.15402	-0.0266817	1.96335	-0.0702003	1.90501	-0.0613262	1.91677	0.31548	2.48885	-0.133908	0.012726	-0.0605912	0.958871	1.91774
C-4TMAB	56259666	4q12	4705.6	4705.6	-0.141674	1.81293	-0.462349	1.45161	-0.408496	1.50682	-0.361372	1.55685	-0.4296	1.48493	-0.210462	1.72852	-0.269904	1.65875	-0.17091	1.77656	-0.46403	1.44992	-0.192432	1.75026	0.0909205	2.1301	0.0717642	2.102	-0.0106936	1.98523	0.402622	2.64382	0.223028	1.16718	0.0585927	2.0829	-0.123471	1.83595	-0.0960594	1.87117	-0.0275203	1.96221	-0.133664	1.82303	-0.246345	-0.230807	-0.238576	0.847581	1.69516
[truncated: 20 more columns]
