# Supplementary material for: Distinct chromosome abnormality patterns for differential diagnosis of hepatocellular carcinoma and cholangiocarcinoma
Source: PLoS One. 2025 May 12;20(5):e0322408. doi: 10.1371/journal.pone.0322408 (PMC12068623; doi:10.1371/journal.pone.0322408)
Supplement: S4 Table — (XLSX) [file pone.0322408.s006.xlsx]

## Sheet: P value
CN = Copy number
CN ratio = 1 indicates chromosomal material in tumor samples is similar to non-tumor samples
CN ratio < 1 indicates chromosomal loss in the tumor sample compared to the non-tumor sample
CN ratio > 1 indicates chromosomal gain in the tumor sample compared to the non-tumor sample
	Position	Chromosome region	P-value	Patient 1	PT1 CN	Patient 2	PT2 CN	Patient 3	PT3 CN	Patient 4	PT4 CN	Patient 5	PT5 CN	Patient 6	PT6 CN	Patient 7	PT7 CN	Patient 8	PT8 CN	Patient 9	PT9 CN	Patient 10	PT10 CN	Patient 11	PT11 CN	Patient 12	PT12 CN	Patient 13	PT13 CN	Patient 14	PT14 CN	Patient 15	PT15 CN	Patient 16	PT16 CN	Patient 17	PT17 CN	Patient 18	PT18 CN	Patient 19	PT19 CN	Patient 20	PT20 CN	Adjacent1	Adjacent2	Adjacent	2^log	CN state	Patient 1
Probe marker name				HCC	HCC	HCC	HCC	HCC	HCC	HCC	HCC	HCC	HCC	HCC	HCC	HCC	HCC	HCC	HCC	HCC	HCC	HCC	HCC	CCA	CCA	CCA	CCA	CCA	CCA	CCA	CCA	CCA	CCA	CCA	CCA	CCA	CCA	CCA	CCA	CCA	CCA	CCA	CCA	Adjacent	Adjacent	Mean	Adjacent	Adjacent	CN HCC/CN mean ad
C-3MZZM	89759124	7q21.13	1.4e-09	-0.138194	1.81731	-0.192872	1.74972	-0.171878	1.77537	-0.25904	1.67129	-0.205778	1.73414	-0.271611	1.65679	-0.198336	1.74311	-0.183836	1.76072	-0.296192	1.6288	-0.2596	1.67064	0.0934539	2.13384	0.0277134	2.03879	0.0932041	2.13347	0.034138	2.04789	0.218313	2.32675	0.236133	2.35566	0.0742061	2.10556	0.129321	2.18756	0.0241871	2.03381	0.160812	2.23583	-0.385781	-0.235949	-0.310865	0.806158	1.61232	1.12714
C-4DXIU	89765374	7q21.13	3.82e-08	-0.122402	1.83731	-0.233592	1.70103	-0.235969	1.69823	-0.299167	1.62544	-0.271083	1.65739	-0.257771	1.67276	-0.166348	1.78219	-0.191045	1.75194	-0.316524	1.606	-0.177518	1.76845	-0.0119106	1.98356	-0.0403962	1.94478	-0.00251977	1.99651	0.0520798	2.07352	0.133954	2.19459	0.158564	2.23235	0.00617373	2.00858	0.0465075	2.06552	-0.0354449	1.95146	0.0535034	2.07556	-0.347375	-0.313456	-0.330415	0.795307	1.59061	1.1551
C-3AAZL	145644305	5q32	3.9e-08	-0.247408	1.68482	-0.358966	1.55945	-0.262651	1.66711	-0.154095	1.79739	-0.182828	1.76195	-0.334969	1.5856	-0.223811	1.7126	-0.127109	1.83133	-0.164672	1.78426	-0.198258	1.7432	0.0566617	2.08011	0.0495038	2.06982	0.0880417	2.12585	0.0624395	2.08846	0.143736	2.20953	0.125868	2.18233	-0.10568	1.85873	0.099549	2.14288	0.126943	2.18396	0.135938	2.19761	-0.0406808	0.0984086	0.0288639	1.02021	2.04042	0.825722
S-4NVME	27240723	21q21.3	9.7e-08	-0.204707	1.73543	-0.209969	1.72911	-0.276973	1.65064	-0.25218	1.67925	-0.21752	1.72009	-0.222524	1.71413	-0.221385	1.71548	-0.0802001	1.89185	-0.332971	1.5878	-0.161261	1.78849	0.0605463	2.08572	0.024526	2.03429	0.00249847	2.00347	-0.0257807	1.96458	0.062803	2.08899	0.0301756	2.04227	0.0384149	2.05397	-0.0990707	1.86727	0.0355596	2.04991	0.134879	2.196	-0.263669	-0.248282	-0.255976	0.837421	1.67484	1.03618
C-6CBRO	40227324	7p14.1	1.19e-07	-0.32094	1.6011	-0.409733	1.50553	-0.321636	1.60032	-0.285213	1.64124	-0.466669	1.44727	-0.433877	1.48054	-0.256662	1.67404	-0.338355	1.58189	-0.492903	1.42119	-0.380623	1.53621	-0.075516	1.89801	-0.14938	1.80328	-0.165807	1.78286	-0.181836	1.76316	0.0442469	2.06229	-0.0947626	1.87285	-0.0231724	1.96813	0.0441369	2.06213	0.0203288	2.02838	-0.0166565	1.97704	-0.444259	-0.512885	-0.478572	0.717688	1.43538	1.11545
C-3HPEJ	75263013	7q11.23	1.279e-07	-0.257915	1.67259	-0.154315	1.79712	-0.113657	1.84848	-0.266285	1.66292	-0.114594	1.84728	-0.0580527	1.92112	-0.189127	1.75427	-0.0695713	1.90584	-0.169531	1.77826	-0.160574	1.78934	0.169373	2.24914	0.147463	2.21524	0.212348	2.31714	0.0790184	2.1126	0.270017	2.41164	0.324441	2.50436	0.00377911	2.00525	0.183804	2.27175	0.0584498	2.08269	0.159103	2.23319	-0.188228	0.0479073	-0.0701604	0.952532	1.90506	0.877971
C-3WXYW	43508513	7p13	1.435e-07	0.0553782	2.07826	-0.00341009	1.99528	0.0487893	2.06879	-0.0284896	1.96089	-0.0362168	1.95042	-0.0257772	1.96458	0.0922639	2.13208	0.0469784	2.0662	-0.096018	1.87122	-0.0109582	1.98487	0.182737	2.27007	0.146083	2.21312	0.284103	2.43531	0.10777	2.15512	0.258319	2.39217	0.23826	2.35914	0.23476	2.35342	0.197875	2.29402	0.291564	2.44793	0.237796	2.35838	-0.0181006	-0.0926008	-0.0553507	0.96236	1.92472	1.07977
C-7BIAZ	89768961	7q21.13	1.439e-07	-0.122147	1.83764	-0.220418	1.71663	-0.187613	1.75611	-0.298073	1.62668	-0.245417	1.68714	-0.219492	1.71774	-0.136383	1.81959	-0.197492	1.74413	-0.285678	1.64071	-0.200861	1.74006	0.0108019	2.01503	0.0631271	2.08946	0.153726	2.22488	0.0142397	2.01984	0.158556	2.23234	0.190098	2.28168	-0.095185	1.8723	0.169317	2.24905	-0.00436302	1.99396	0.104968	2.15094	-0.326693	-0.234621	-0.280657	0.823216	1.64643	1.11613
C-6ZOSE	145642765	5q32	1.905e-07	-0.293963	1.63132	-0.411308	1.50388	-0.27745	1.6501	-0.201137	1.73973	-0.167284	1.78103	-0.373342	1.54398	-0.302238	1.62199	-0.141781	1.8128	-0.203217	1.73722	-0.217718	1.71985	0.0373555	2.05246	0.000992403	2.00138	-0.0310849	1.95737	0.0163613	2.02281	0.0498145	2.07026	0.0100534	2.01399	-0.12548	1.8334	0.084899	2.12123	0.0671843	2.09534	0.055306	2.07816	-0.0805929	0.124642	0.0220246	1.01538	2.03077	0.803301
C-5WKYX	5989905	7p22.1	3.089e-07	-0.231756	1.7032	-0.623706	1.298	-0.322227	1.59967	-0.380053	1.53682	-0.509651	1.40478	-0.348794	1.57048	-0.409262	1.50602	-0.360063	1.55826	-0.568514	1.34862	-0.486425	1.42758	-0.201058	1.73983	-0.112515	1.84995	-0.0795136	1.89275	-0.0878962	1.88179	-0.000389432	1.99946	0.0081642	2.01135	-0.147265	1.80592	0.0422547	2.05944	0.0385541	2.05417	0.0729635	2.10375	-0.0234555	-0.551338	-0.287397	0.819379	1.63876	1.03932
C-6CADF	34915853	7p14.3	3.235e-07	-0.0859368	1.88435	-0.0956915	1.87165	-0.205748	1.73418	-0.273407	1.65473	-0.173363	1.77355	-0.0506218	1.93104	-0.279115	1.64819	-0.0186244	1.97435	-0.147381	1.80578	-0.0135814	1.98126	0.102138	2.14673	0.160622	2.23554	0.137051	2.19931	0.102751	2.14764	0.248171	2.3754	0.0888829	2.12709	0.144647	2.21092	0.209935	2.31327	0.146284	2.21343	0.310136	2.47965	-0.0962361	-0.132001	-0.114118	0.923947	1.84789	1.01973
C-6HMPD	12953399	19p13.2	4.531e-07	-0.125289	1.83364	-0.210297	1.72872	-0.346982	1.57245	-0.247291	1.68495	-0.5486	1.36737	-0.318195	1.60415	-0.231876	1.70305	-0.070147	1.90508	-0.0204284	1.97188	-0.257474	1.6731	0.115057	2.16604	0.152064	2.22232	0.231367	2.34789	0.189585	2.28087	0.29572	2.45499	0.0995001	2.1428	0.169581	2.24946	0.265188	2.40359	0.0344464	2.04833	0.188688	2.27945	-0.137717	-0.226371	-0.182044	0.881453	1.76291	1.04012
C-6UVTY	70376128	10q21.3	5.014e-07	-0.11225	1.85029	-0.0396176	1.94583	-0.194869	1.7473	-0.17977	1.76569	-0.297411	1.62742	-0.190953	1.75205	-0.0919558	1.8765	-0.00445855	1.99383	-0.175623	1.77077	-0.391621	1.52454	0.256805	2.38966	0.152786	2.22343	0.0666164	2.09452	0.225957	2.33911	0.321846	2.49986	0.109291	2.1574	0.0434307	2.06112	0.213304	2.31868	0.193919	2.28773	0.258522	2.3925	-0.0409772	-0.137731	-0.0893542	0.939943	1.87989	0.984255
C-7HWUM	12953398	19p13.2	5.424e-07	-0.207406	1.73219	-0.28889	1.63706	-0.433657	1.48077	-0.329485	1.59164	-0.602751	1.31699	-0.375135	1.54207	-0.322937	1.59888	-0.103701	1.86129	-0.116808	1.84445	-0.396195	1.51972	0.100347	2.14406	0.111799	2.16115	0.0837209	2.1195	0.130231	2.18894	0.301042	2.46407	0.0248552	2.03476	0.0505111	2.07126	0.217959	2.32617	-0.0479146	1.93467	0.137007	2.19924	-0.276849	-0.34522	-0.311034	0.806064	1.61213	1.07447
C-6YSBM	66417375	7q11.21	5.614e-07	-0.157034	1.79373	-0.244241	1.68852	-0.16499	1.78387	-0.364453	1.55353	-0.39475	1.52124	-0.31865	1.60364	-0.200882	1.74004	-0.0928938	1.87528	-0.264004	1.66555	-0.351937	1.56706	0.0860824	2.12297	0.0683303	2.097	0.0316392	2.04435	-0.0458541	1.93743	0.139363	2.20284	0.0266308	2.03726	-0.103705	1.86128	0.0534337	2.07546	0.125122	2.1812	0.0452367	2.0637	-0.28897	-0.206067	-0.247518	0.842344	1.68469	1.06473
C-3VHHK	1912732	4p16.3	5.748e-07	0.122041	2.17655	0.214981	2.32138	0.0330268	2.04631	0.172315	2.25373	0.126623	2.18347	0.202735	2.30176	0.198903	2.29565	-0.0189557	1.97389	0.125649	2.182	0.0746363	2.10619	-0.348041	1.5713	-0.191199	1.75175	-0.256822	1.67386	-0.236023	1.69817	-0.208434	1.73095	-0.510813	1.40365	-0.119151	1.84146	-0.0563067	1.92345	-0.170114	1.77754	-0.415192	1.49984	0.0123586	-0.0829009	-0.0352712	0.975848	1.9517	1.11521
C-7JIAJ	41849360	19q13.2	6.427e-07	-0.198601	1.74279	-0.248586	1.68344	-0.164014	1.78508	-0.249018	1.68294	-0.419036	1.49585	-0.270704	1.65783	-0.290497	1.63524	-0.241623	1.69159	-0.185116	1.75916	-0.401547	1.51409	0.0134752	2.01877	-0.00755637	1.98955	-0.117743	1.84326	0.0519955	2.0734	0.0986876	2.1416	-0.0632637	1.91419	-0.0853863	1.88506	0.0217342	2.03036	0.00684483	2.00951	0.123937	2.17941	-0.227066	-0.248588	-0.237827	0.848022	1.69604	1.02756
S-3TOTB	65372069	2p14	6.63e-07	-0.343636	1.57611	-0.253389	1.67785	-0.201431	1.73938	-0.346036	1.57349	-0.387691	1.5287	-0.276564	1.65111	-0.165767	1.78291	-0.378871	1.53808	-0.418988	1.4959	-0.413515	1.50158	-0.10963	1.85365	-0.0405501	1.94457	0.0206231	2.0288	-0.138477	1.81696	0.0478848	2.0675	0.0698818	2.09926	-0.118402	1.84241	-0.0903895	1.87854	-0.0393353	1.94621	0.0861612	2.12308	-0.117567	-0.300804	-0.209185	0.865026	1.73005	0.911017
C-5CLGS	66417564	7q11.21	7.042e-07	-0.17141	1.77595	-0.271141	1.65733	-0.180115	1.76526	-0.354036	1.56478	-0.397195	1.51867	-0.338988	1.58119	-0.22601	1.70999	-0.103853	1.86109	-0.237399	1.69655	-0.339328	1.58082	0.116563	2.1683	0.0938738	2.13446	0.0195391	2.02727	-0.0931433	1.87496	0.141227	2.20569	0.00812476	2.0113	-0.0956441	1.87171	0.0719925	2.10233	0.16348	2.23997	0.0197497	2.02757	-0.276084	-0.162503	-0.219294	0.858986	1.71797	1.03375
C-4EBWB	21277364	22q11.21	7.572e-07	-0.268921	1.65988	-0.300559	1.62388	-0.302744	1.62142	-0.293954	1.63133	-0.33078	1.59021	-0.60352	1.31629	-0.158375	1.79207	-0.201473	1.73932	-0.208492	1.73088	-0.313199	1.60971	-0.0103144	1.98575	-0.0144247	1.9801	0.0581375	2.08224	-0.0498615	1.93206	-0.0270843	1.9628	-0.00650603	1.991	-0.0191469	1.97363	-0.0107948	1.98509	0.0136997	2.01908	-0.00990221	1.98632	-0.0803689	-0.143631	-0.112	0.925304	1.85061	0.896938
C-5NOUM	40220204	7p14.1	8.875e-07	-0.297314	1.62753	-0.330487	1.59054	-0.318227	1.60411	-0.210177	1.72886	-0.419404	1.49547	-0.423814	1.4909	-0.190684	1.75238	-0.21564	1.72233	-0.41339	1.50171	-0.305681	1.61812	-0.0793324	1.89299	-0.0849957	1.88557	-0.0858811	1.88442	-0.155516	1.79562	0.12033	2.17397	-0.0759099	1.89749	-0.0167846	1.97687	0.0826784	2.11796	0.0785736	2.11195	0.0574432	2.08124	-0.369616	-0.503851	-0.436733	0.738806	1.47761	1.10146
C-6UWIT	98779485	7q22.1	9.7e-07	-0.231356	1.70367	-0.368423	1.54926	-0.153256	1.79844	-0.302276	1.62194	-0.438579	1.47572	-0.296125	1.62887	-0.367144	1.55063	-0.245256	1.68733	-0.44827	1.46584	-0.421996	1.49278	-0.0494699	1.93258	-0.0913407	1.8773	-0.0702949	1.90489	-0.146667	1.80667	-0.0024162	1.99665	0.125195	2.18131	-0.0476345	1.93504	0.00218646	2.00303	-0.0826345	1.88866	0.11798	2.17043	-0.2133	-0.125479	-0.169389	0.889219	1.77844	0.957957
C-4QLAS	70327629	10q21.3	1.1045e-06	-0.207308	1.7323	-0.272061	1.65627	-0.0259675	1.96432	-0.256464	1.67427	-0.286661	1.63959	-0.348887	1.57038	-0.1698	1.77793	-0.0958266	1.87147	-0.188645	1.75486	-0.303406	1.62067	-0.0335826	1.95398	0.123103	2.17815	-0.00632523	1.99125	0.0170904	2.02383	0.0843924	2.12048	0.0781261	2.11129	0.153405	2.22438	-0.0372529	1.94902	0.0835809	2.11929	0.122174	2.17675	-0.0016022	0.043257	0.0208274	1.01454	2.02908	0.853738
C-5LFJA	4190559	4p16.3	1.1129e-06	0.31202	2.48289	0.27511	2.42017	0.116874	2.16876	0.239458	2.3611	0.261841	2.39802	0.305722	2.47207	0.117533	2.16976	0.141333	2.20585	0.251389	2.3807	0.342367	2.53567	-0.0983413	1.86821	-0.0382895	1.94762	0.102732	2.14761	-0.0945715	1.8731	-0.0209758	1.97113	0.0279819	2.03917	0.0245817	2.03437	0.087048	2.12439	-0.0155789	1.97852	-0.064976	1.91192	0.135878	0.0710574	0.103468	1.07435	2.14871	1.15553
C-7IKZM	90709049	15q26.1	1.126e-06	-0.410909	1.5043	-0.359887	1.55845	-0.334218	1.58643	-0.353305	1.56558	-0.377946	1.53906	-0.56669	1.35033	-0.450414	1.46367	-0.24667	1.68568	-0.271724	1.65666	-0.4646	1.44934	-0.0705281	1.90458	-0.0914987	1.87709	-0.156596	1.79428	-0.20453	1.73564	-0.0505732	1.93111	-0.0356409	1.9512	-0.183869	1.76068	-0.226351	1.70959	-0.101704	1.86386	-0.0617954	1.91614	-0.424583	-0.480995	-0.452789	0.730629	1.46126	1.02945
C-4JTIL	87265440	7q21.12	1.1336e-06	-0.0131022	1.98192	-0.00769219	1.98936	-0.130846	1.82659	0.0203096	2.02835	0.0404229	2.05683	-0.138284	1.8172	-0.127356	1.83102	0.0785241	2.11187	-0.034686	1.95249	-0.154153	1.79732	0.373484	2.59095	0.320878	2.49818	0.335855	2.52425	0.180148	2.266	0.250746	2.37964	0.154386	2.2259	0.0626199	2.08872	0.315963	2.48968	0.197903	2.29406	0.359933	2.56673	-0.244678	0.0198066	-0.112436	0.925025	1.85005	1.07128
C-5ADVU	30141398	22q12.2	1.1857e-06	-0.263099	1.66659	-0.272687	1.65555	-0.354789	1.56397	-0.483841	1.43014	-0.269231	1.65952	-0.454922	1.4591	-0.310189	1.61307	-0.112302	1.85022	-0.315433	1.60722	-0.259273	1.67102	0.0601965	2.08522	-0.0411577	1.94375	-0.13254	1.82445	-0.0674366	1.90866	0.0350237	2.04915	-0.0105192	1.98547	-0.0408349	1.94418	0.0615063	2.08711	-0.116675	1.84462	0.0724609	2.10302	-0.118396	-0.183119	-0.150758	0.900777	1.80155	0.925086
C-3JXHO	70323258	10q21.3	1.2417e-06	-0.2344	1.70008	-0.289719	1.63612	-0.0528104	1.92811	-0.261509	1.66843	-0.281469	1.64551	-0.360922	1.55733	-0.264738	1.6647	-0.0930409	1.87509	-0.201605	1.73917	-0.31615	1.60642	-0.0152736	1.97894	0.172062	2.25333	-0.0681694	1.9077	0.0233366	2.03261	0.139676	2.20332	0.07459	2.10612	0.0584925	2.08275	-0.0587064	1.92025	0.15319	2.22405	0.0562893	2.07958	0.046997	0.0078184	0.0274077	1.01918	2.03836	0.834042
C-5JXXN	87265656	7q21.12	1.4245e-06	-0.0241662	1.96678	-0.0361603	1.95049	-0.0702873	1.9049	-0.0158088	1.9782	0.0249835	2.03494	-0.115896	1.84562	-0.149001	1.80375	0.183464	2.27121	-0.0251995	1.96537	-0.182318	1.76257	0.321269	2.49886	0.296663	2.4566	0.332973	2.51921	0.178944	2.26411	0.325463	2.50613	0.209732	2.31295	0.0889514	2.12719	0.38186	2.60604	0.202807	2.30187	0.37294	2.58998	-0.274612	0.0890294	-0.0927913	0.937707	1.87541	1.04872
C-7CXKP	87541154	7q21.12	1.5759e-06	-0.213418	1.72498	-0.0812124	1.89053	-0.0633903	1.91403	-0.163936	1.78517	-0.156735	1.79411	0.0324711	2.04552	-0.122013	1.83781	0.0353073	2.04955	-0.136468	1.81949	-0.243399	1.68951	0.127063	2.18414	0.122083	2.17661	0.139807	2.20351	0.151177	2.22095	0.0831385	2.11864	0.0371819	2.05222	0.0849238	2.12126	0.154753	2.22646	0.0819829	2.11694	0.154371	2.22587	-0.0914945	-0.137634	-0.114564	0.923661	1.84732	0.933774
C-5RKRG	65371631	2p14	1.6104e-06	-0.399123	1.51664	-0.286603	1.63966	-0.168025	1.78012	-0.3076	1.61597	-0.370873	1.54663	-0.190705	1.75235	-0.263427	1.66621	-0.340922	1.57907	-0.409121	1.50616	-0.491858	1.42222	-0.114177	1.84782	-0.0387069	1.94705	-0.0147142	1.97971	-0.153484	1.79815	0.0385939	2.05422	0.0168722	2.02353	-0.0998729	1.86623	-0.139701	1.81541	-0.0334598	1.95415	0.028209	2.03949	-0.0671489	-0.273712	-0.17043	0.888577	1.77715	0.853408
C-3XQVC	21277435	22q11.21	1.8099e-06	-0.228366	1.7072	-0.148705	1.80412	-0.256473	1.67426	-0.269223	1.65953	-0.293655	1.63167	-0.531638	1.38354	-0.162752	1.78664	-0.15092	1.80135	-0.12894	1.82901	-0.295561	1.62951	0.0488818	2.06893	0.0151792	2.02115	0.0537416	2.07591	-0.0456313	1.93773	-0.0175195	1.97586	0.0346316	2.04859	0.03268	2.04582	0.0556265	2.07862	0.0494972	2.06981	0.0045335	2.00629	-0.06531	-0.131317	-0.0983136	0.934124	1.86825	0.913798
C-5TRDD	87295048	7q21.12	1.8431e-06	0.00350613	2.00487	-0.104814	1.85985	-0.0783856	1.89423	-0.161186	1.78858	-0.241591	1.69162	-0.0720668	1.90255	-0.151438	1.8007	-0.218958	1.71837	-0.224413	1.71189	-0.105157	1.85941	0.164169	2.24104	0.157958	2.23141	0.259785	2.3946	-0.0111312	1.98463	0.229624	2.34506	0.13386	2.19445	0.0570975	2.08074	0.046403	2.06537	0.042111	2.05924	0.225614	2.33855	-0.229238	-0.137605	-0.183422	0.880612	1.76122	1.13834
C-5SCJV	65101118	10q21.3	1.9036e-06	-0.40654	1.50886	-0.44513	1.46904	-0.325548	1.59599	-0.305065	1.61881	-0.51258	1.40194	-0.642841	1.2809	-0.372387	1.54501	-0.303932	1.62008	-0.530028	1.38508	-0.358297	1.56017	-0.226084	1.7099	-0.129864	1.82783	-0.163766	1.78538	-0.0401697	1.94508	-0.080804	1.89106	-0.0133125	1.98163	-0.266472	1.6627	-0.0614866	1.91655	-0.106431	1.85777	0.000113898	2.00016	-0.383523	-0.355301	-0.369412	0.774098	1.5482	0.974593
C-3RWSM	10921812	7p21.3	1.9102e-06	-0.160571	1.78934	-0.201092	1.73978	-0.21833	1.71912	-0.275369	1.65248	-0.171638	1.77567	-0.0862938	1.88388	-0.236127	1.69804	-0.0961568	1.87104	-0.106717	1.8574	-0.266663	1.66248	0.15389	2.22513	0.0951903	2.13641	0.241818	2.36496	0.188859	2.27972	0.0871621	2.12456	0.120138	2.17368	-0.10544	1.85904	0.0113378	2.01578	-0.00436838	1.99395	0.0615093	2.08711	-0.197399	0.0203382	-0.0885303	0.94048	1.88096	0.951292
C-5TOCA	30144671	22q12.2	2.0678e-06	-0.284156	1.64244	-0.30994	1.61335	-0.276751	1.6509	-0.45207	1.46199	-0.251585	1.67995	-0.438081	1.47623	-0.278778	1.64858	-0.054644	1.92566	-0.219163	1.71813	-0.256968	1.67369	0.086009	2.12286	0.00516329	2.00717	-0.0878613	1.88183	-0.0180257	1.97517	0.0823936	2.11755	0.0992378	2.14241	-0.0126989	1.98247	0.0964413	2.13827	-0.135917	1.82018	0.102234	2.14687	-0.15739	-0.218588	-0.187989	0.877829	1.75566	0.935515
S-3FNSI	77518512	18q23	2.1386e-06	0.232189	2.34923	-0.0490553	1.93314	0.246527	2.3727	0.269299	2.41044	0.430691	2.69576	0.170968	2.25163	0.205997	2.30697	0.110995	2.15995	0.190654	2.28256	0.218007	2.32625	-0.210451	1.72853	-0.0854523	1.88498	-0.0970768	1.86985	-0.265926	1.66333	-0.109836	1.85339	-0.212916	1.72558	0.0282606	2.03956	0.0016151	2.00224	-0.20095	1.73996	-0.219106	1.7182	0.131619	0.0570628	0.0943409	1.06758	2.13516	1.10026
S-3YHOH	97612024	7q21.3	2.1914e-06	-0.119834	1.84059	-0.240816	1.69253	-0.0780975	1.89461	-0.162317	1.78718	-0.198288	1.74317	-0.241536	1.69169	-0.368469	1.54921	-0.045955	1.9373	-0.209791	1.72932	-0.243485	1.68941	-0.0435502	1.94053	0.0543708	2.07681	0.0836265	2.11936	0.0313803	2.04398	0.0600337	2.08498	-0.0374794	1.94871	0.0760776	2.1083	0.155554	2.2277	0.0618062	2.08754	0.030398	2.04259	-0.113543	-0.179284	-0.146413	0.903494	1.80699	1.01859
S-4CDUU	66417683	7q11.21	2.2496e-06	-0.222919	1.71366	-0.243907	1.68891	-0.180386	1.76493	-0.439627	1.47465	-0.365259	1.55266	-0.32587	1.59563	-0.22439	1.71191	-0.115025	1.84673	-0.243719	1.68913	-0.379863	1.53702	0.0832671	2.11883	0.0703741	2.09998	0.0342481	2.04805	-0.145244	1.80845	0.10525	2.15136	0.0540143	2.0763	-0.11174	1.85094	-0.0564763	1.92322	0.0252928	2.03537	0.111826	2.16119	-0.315848	-0.189076	-0.252462	0.839463	1.67893	1.02069
C-5PLLE	66419147	7q11.21	2.2583e-06	-0.2334	1.70126	-0.259462	1.6708	-0.185616	1.75855	-0.417047	1.49791	-0.355055	1.56368	-0.337744	1.58256	-0.247149	1.68512	-0.116819	1.84444	-0.201689	1.73906	-0.363307	1.55476	0.117075	2.16907	0.101593	2.14591	0.0229961	2.03213	-0.188213	1.75538	0.10496	2.15093	0.0373337	2.05243	-0.092742	1.87548	-0.0315509	1.95674	0.0721688	2.10259	0.090401	2.12933	-0.304513	-0.144636	-0.224575	0.855847	1.71169	0.993901
S-3YGWP	11356286	7p21.3	2.4296e-06	0.083301	2.11888	0.02392	2.03344	-0.154774	1.79655	-0.0500312	1.93183	-0.0617826	1.91616	-0.0622276	1.91557	-0.023851	1.96721	0.0707241	2.10049	0.0501038	2.07068	0.0387233	2.05441	0.184848	2.27339	0.251046	2.38014	0.242592	2.36623	0.20525	2.30577	0.270675	2.41274	0.0301248	2.0422	0.318105	2.49338	0.304726	2.47037	0.357563	2.56252	0.26815	2.40852	-0.140421	-0.087119	-0.11377	0.92417	1.84834	1.14637
C-6SRFG	65104377	10q21.3	2.4974e-06	-0.264701	1.66474	-0.315993	1.6066	-0.22376	1.71266	-0.219738	1.71744	-0.362124	1.55604	-0.512918	1.40161	-0.286351	1.63995	-0.265579	1.66373	-0.343344	1.57642	-0.287829	1.63827	-0.204705	1.73543	-0.131674	1.82554	-0.0835734	1.88743	-0.0222978	1.96933	-0.0289569	1.96026	0.0565846	2.08	-0.12594	1.83281	0.0600411	2.08499	-0.0211238	1.97093	-0.0147166	1.9797	-0.345645	-0.209262	-0.277454	0.825046	1.65009	1.00888
C-3TCXG	79304547	12q21.2	2.572e-06	0.0959561	2.13755	0.140836	2.20509	0.0934827	2.13389	0.156618	2.22934	0.0978283	2.14032	0.178355	2.26319	0.179187	2.26449	0.09319	2.13345	0.128114	2.18573	0.296916	2.45703	-0.10574	1.85866	-0.210528	1.72844	-0.172106	1.77509	0.105619	2.15191	-0.139984	1.81506	-0.249127	1.68281	0.0118941	2.01656	-0.0878904	1.8818	-0.149234	1.80346	-0.187263	1.75654	0.152802	0.0457872	0.0992948	1.07125	2.1425	0.997688
C-6WSYJ	120761143	2q14.2	2.7402e-06	-0.283295	1.64342	-0.293673	1.63164	-0.0803413	1.89167	-0.210634	1.72831	-0.273605	1.6545	-0.553743	1.3625	-0.196018	1.74591	-0.227932	1.70772	-0.162222	1.7873	-0.244406	1.68833	0.143991	2.20991	0.0433746	2.06104	-0.00484416	1.9933	0.0475452	2.06701	-0.0231627	1.96815	-0.00431648	1.99403	-0.00999956	1.98619	0.030779	2.04313	0.0287979	2.04032	0.0275501	2.03856	-0.218927	-0.287851	-0.253389	0.838923	1.67785	0.979484
C-3JOSW	98801149	7q22.1	3.0109e-06	-0.363625	1.55442	-0.58286	1.33528	-0.413108	1.50201	-0.432349	1.48211	-0.393295	1.52278	-0.303385	1.6207	-0.457064	1.45693	-0.446883	1.46725	-0.676423	1.25143	-0.484787	1.4292	-0.104887	1.85976	-0.167039	1.78134	-0.0183001	1.97479	-0.348324	1.57099	0.0623886	2.08839	0.0384356	2.054	-0.227279	1.70849	-0.15507	1.79618	-0.1206	1.83961	-0.0248904	1.96579	-0.336673	-0.180618	-0.258645	0.835872	1.67174	0.929818
C-6DXSU	38695348	21q22.13	3.0748e-06	-0.243587	1.68929	-0.412411	1.50273	-0.477556	1.43639	-0.250883	1.68076	-0.290284	1.63548	-0.212062	1.72661	-0.375507	1.54167	-0.154626	1.79673	-0.516846	1.3978	-0.398552	1.51724	-0.0232035	1.96809	-0.068197	1.90766	0.00823365	2.01145	-0.103349	1.86174	-0.0543409	1.92607	0.0321537	2.04507	-0.177084	1.76898	-0.0820331	1.88945	0.0511223	2.07214	0.0311366	2.04363	-0.143997	0.0556206	-0.0441882	0.969835	1.93967	0.870913
C-4ABQV	65383985	2p14	3.1068e-06	-0.29414	1.63112	-0.34033	1.57972	-0.259392	1.67088	-0.436483	1.47787	-0.499571	1.41463	-0.255855	1.67498	-0.210968	1.72791	-0.369336	1.54828	-0.384239	1.53237	-0.460466	1.4535	-0.142159	1.81232	-0.0772534	1.89572	-0.00103716	1.99856	-0.172077	1.77513	0.0340567	2.04777	0.133364	2.1937	-0.187643	1.75608	-0.114894	1.8469	0.0339647	2.04764	0.0694115	2.09858	-0.19259	-0.255916	-0.224253	0.856038	1.71208	0.952712
S-3OWQP	38093233	7p14.1	3.1266e-06	-0.250638	1.68105	-0.163726	1.78543	-0.185379	1.75884	-0.202034	1.73865	-0.144499	1.80939	-0.117866	1.8431	-0.134451	1.82203	-0.10338	1.8617	-0.219369	1.71788	-0.286663	1.63959	0.114676	2.16546	0.0261555	2.03659	0.219535	2.32872	0.0195819	2.02733	0.0809154	2.11538	0.0777755	2.11078	-0.159324	1.79089	0.0177603	2.02477	0.0704	2.10002	0.100312	2.14401	-0.149293	-0.340377	-0.244835	0.843913	1.68783	0.995985
C-5HLFM	5307572	7p22.1	3.1952e-06	-0.0940767	1.87374	-0.326359	1.59509	-0.232777	1.70199	-0.19674	1.74504	-0.36798	1.54973	-0.108707	1.85484	-0.113302	1.84894	-0.25833	1.67211	-0.369003	1.54863	-0.367852	1.54987	-0.0577877	1.92147	0.00422552	2.00587	0.126229	2.18287	-0.0464401	1.93665	0.0637631	2.09038	0.177428	2.26173	-0.0414035	1.94342	0.0485983	2.06852	0.0935215	2.13394	0.145195	2.21176	-0.126012	-0.119665	-0.122838	0.918379	1.83676	1.02014
C-4UIOE	90704119	15q26.1	3.2661e-06	-0.406305	1.50911	-0.446138	1.46801	-0.469129	1.4448	-0.464501	1.44944	-0.467074	1.44686	-0.667337	1.25934	-0.584654	1.33362	-0.294459	1.63076	-0.371571	1.54588	-0.499092	1.4151	-0.125178	1.83378	-0.0952421	1.87223	-0.187475	1.75628	-0.313314	1.60958	-0.021892	1.96988	-0.0783573	1.89427	-0.2674	1.66163	-0.290995	1.63468	-0.183039	1.76169	-0.0956281	1.87173	-0.541852	-0.571806	-0.556829	0.679795	1.35959	1.10997
[truncated: 19 more columns]
